# Supplementary material for: Altered RNA metabolism due to a homozygous RBM7 mutation in a patient with spinal motor neuropathy
Source: Hum Mol Genet. 2016 May 18;25(14):2985–96. doi: 10.1093/hmg/ddw149 (PMC5181591; doi:10.1093/hmg/ddw149)
Supplement: Supplementary Data [file supp_ddw149_Giunta_HMG_SupplementaryTable4.xlsx]

## Sheet: common_RBM7_EXOSC8_norm
Gene Symbol	Gene Type	RBM7			EXOSC8			Gene ENSEMBL ID	Chr	Gene_start	Gene_end	Control raw read count			RBM7 Mutant raw read count			EXOSC8 Mutant raw read count
		Mean read count	Log2 Fold Change	Adjusted P value	Mean read count	Log2 Fold Change	Adjusted P value					RH1	RH_MG_05	RH_MG_06	RH2	RH_MG_01	RH_MG_02	RH3	RH_MG_03	RH_MG_04
CACNA1G	protein_coding	31.5305	3.69103	1.14182e-05	31.5305	2.76729	0.00534348	ENSG00000006283.15	chr17	50561068	50627474	5.9681	1.56801	4.12025	31.9781	148.892	47.6446	27.0807	33.4301	52.2375
HOXC8	protein_coding	156.447	1.39643	0.000826732	156.447	2.41966	4.92556e-13	ENSG00000037965.5	chr12	54009106	54012362	75.1981	64.2884	50.4731	152.444	205.29	159.426	353.611	353.244	349.167
DGAT2	protein_coding	92.4811	4.4107	2.77003e-11	92.4811	2.62262	0.00132001	ENSG00000062282.12	chr11	75759512	75801535	3.58086	1.56801	3.09019	113.457	81.2138	71.4669	11.978	37.8874	24.7441
KIF26A	protein_coding	9.65598	-3.34456	0.0320234	9.65598	-4.12785	0.0033733	ENSG00000066735.12	chr14	104138723	104180894	1.79043	17.2481	88.5854	2.62834	0	1.83249	0.520782	0	1.37467
PITX1	protein_coding	41.9699	4.55115	6.19556e-06	41.9699	4.76261	1.25533e-06	ENSG00000069011.13	chr5	135027735	135034813	0.59681	0	0	45.5579	36.095	25.6548	60.4107	23.4011	42.6148
TBX5	protein_coding	55.2367	-2.8783	2.70261e-06	55.2367	-5.48811	4.42463e-19	ENSG00000089225.17	chr12	114353931	114408442	167.107	188.161	366.702	30.6639	27.0713	32.9847	4.16626	1.11434	8.24803
SFRP1	protein_coding	1866.93	4.79886	5.32847e-07	1866.93	3.4661	0.00162269	ENSG00000104332.9	chr8	41261958	41309497	160.542	26.6562	161.72	2208.24	8563.54	7284.13	279.66	2681.09	3295.09
TCF21	protein_coding	23.1668	4.36485	0.000123624	23.1668	3.41517	0.0110577	ENSG00000118526.6	chr6	133889138	133895553	2.38724	0	2.06013	26.2834	106.029	89.7918	16.665	26.7441	60.4855
TNFSF18	protein_coding	6.77771	-3.81028	0.0140487	6.77771	-4.72334	0.000826335	ENSG00000120337.8	chr1	173039960	173050963	29.2437	59.5844	5.15031	0	2.25594	1.83249	0.520782	0	0
PILRB	protein_coding	80.4531	-1.39097	0.00887186	80.4531	-1.89412	4.00712e-05	ENSG00000121716.16	chr7	100352176	100367733	125.33	147.393	155.539	66.5846	47.3747	40.3147	35.4132	50.1451	24.7441
HOXC11	protein_coding	137.385	6.11684	1.3984e-12	137.385	7.59476	4.39438e-21	ENSG00000123388.4	chr12	53973126	53977643	0	0	0	92.8679	115.053	102.619	337.467	306.442	279.058
PTGER2	protein_coding	338.36	2.79532	1.96628e-06	338.36	1.69252	0.0398084	ENSG00000125384.6	chr14	52314305	52328606	36.4054	14.1121	25.7516	349.131	139.868	113.614	77.5965	133.72	61.8602
OMD	protein_coding	8.23747	-2.66081	0.0388777	8.23747	-4.70889	2.80302e-05	ENSG00000127083.7	chr9	92414245	92424461	51.9225	34.4962	16.481	1.75223	6.76781	7.32994	0	1.11434	1.37467
GNAZ	protein_coding	29.9528	1.58414	0.0434732	29.9528	2.05089	0.0015776	ENSG00000128266.8	chr22	23070361	23125037	17.3075	7.84005	15.4509	53.8809	29.3272	47.6446	67.7017	49.0308	70.1082
GSTM1	protein_coding	30.1654	-3.91143	1.38621e-05	30.1654	-3.50034	0.000111648	ENSG00000134184.10	chr1	109687814	109709039	185.608	100.353	109.187	0.876113	13.5356	9.16243	9.37408	8.91469	9.6227
TSPAN2	protein_coding	44.6397	-3.46979	0.0170304	44.6397	-3.81835	0.00611978	ENSG00000134198.7	chr1	115048011	115089500	35.2118	559.78	1.03006	10.9514	13.5356	5.49746	8.33251	8.91469	4.12401
KCNMB4	protein_coding	80.2826	3.77459	4.16927e-05	80.2826	3.18771	0.001612	ENSG00000135643.4	chr12	70366276	70434292	11.3394	6.27204	8.2405	26.2834	239.129	276.705	99.4694	102.519	140.216
IGF2BP3	protein_coding	996.551	3.44563	4.44597e-14	996.551	2.90239	3.26463e-10	ENSG00000136231.11	chr7	23310209	23470467	64.4555	72.1285	121.547	1364.11	748.972	967.552	777.528	707.603	603.481
PCDH10	protein_coding	81.8331	3.88877	9.03085e-06	81.8331	2.86665	0.00570767	ENSG00000138650.8	chr4	133149315	133208606	15.5171	9.40806	5.15031	35.0445	309.064	313.355	118.218	102.519	76.9816
MCTP2	protein_coding	81.8086	3.6858	1.30588e-05	81.8086	3.01778	0.0012912	ENSG00000140563.12	chr15	94231538	94483952	25.066	7.84005	10.3006	101.629	297.784	337.177	59.3692	203.923	181.457
SLC14A1	protein_coding	48.4972	3.83529	0.00330879	48.4972	3.78604	0.00534348	ENSG00000141469.14	chr18	45724127	45752520	4.17767	1.56801	6.18038	176.975	87.9816	91.6243	22.9144	257.412	63.2349
KLHL3	protein_coding	61.3651	2.10616	0.00330879	61.3651	1.80927	0.0319399	ENSG00000146021.12	chr5	137617500	137736090	16.7107	18.8161	14.4209	38.549	97.0053	104.452	57.8068	78.0035	53.6122
UCHL1	protein_coding	2936.06	1.76282	0.0403742	2936.06	2.02285	0.0120648	ENSG00000154277.10	chr4	41256413	41268455	748.997	630.34	778.727	4281.56	1646.83	2021.23	5096.89	2521.74	2015.27
GRIA1	protein_coding	91.0472	-3.56103	0.000378647	91.0472	-5.06889	1.70028e-08	ENSG00000155511.15	chr5	153489615	153813869	495.353	51.7443	249.275	13.5797	11.2797	21.9898	2.60391	4.45734	5.49869
NTNG1	protein_coding	452.298	2.73582	0.000477665	452.298	3.23543	1.13158e-05	ENSG00000162631.16	chr1	107140007	107483458	85.9407	141.121	53.5633	846.763	593.312	743.989	1021.77	1307.12	841.299
TMEM155	protein_coding	79.2453	2.22587	0.0384056	79.2453	2.50931	0.0137369	ENSG00000164112.10	chr4	121758933	121765427	19.0979	36.0642	24.7215	64.3943	196.267	179.584	80.2004	213.952	248.816
RNF180	protein_coding	33.191	2.84435	0.000548498	33.191	2.85212	0.00055915	ENSG00000164197.9	chr5	64165844	64372869	7.16173	4.70403	10.3006	30.6639	99.2613	69.6344	79.6797	56.8311	59.1109
ZMAT4	protein_coding	34.7319	6.07488	1.82962e-09	34.7319	3.59166	0.00534348	ENSG00000165061.12	chr8	40530590	40897833	1.19362	1.56801	0	40.3012	227.85	181.416	13.0196	15.6007	38.4908
ZNF804A	protein_coding	56.7654	4.62758	4.0284e-05	56.7654	3.37354	0.0157074	ENSG00000170396.7	chr2	184598366	184939492	0	0	0	58.6996	24.8153	32.9847	35.4132	1.11434	4.12401
PLEKHG5	protein_coding	199.8	1.85837	0.0453609	199.8	2.03225	0.0267553	ENSG00000171680.18	chr1	6466092	6520061	105.039	42.3363	71.0743	510.774	207.546	157.594	379.129	301.985	320.298
CLEC12A	protein_coding	14.6511	-5.70957	6.79863e-07	14.6511	-4.67536	2.98612e-05	ENSG00000172322.11	chr12	9951316	9995694	42.3735	34.4962	131.848	0	0	1.83249	0.520782	2.22867	2.74934
IL20RB	protein_coding	221.693	-5.12174	3.91258e-10	221.693	-2.42795	0.0366019	ENSG00000174564.10	chr3	136946230	137011085	1766.56	562.916	174.081	6.57085	18.0475	21.9898	39.5794	199.466	151.214
SOX11	protein_coding	179.376	4.23454	0.000718062	179.376	4.10722	0.00148031	ENSG00000176887.6	chr2	5692667	5701385	1.79043	4.70403	3.09019	701.328	15.7916	3.66497	357.777	156.007	134.718
HOXC9	protein_coding	130.782	2.20772	0.000101806	130.782	2.80305	4.27783e-08	ENSG00000180806.4	chr12	53994895	54003337	47.148	14.1121	19.5712	182.231	124.077	108.117	264.037	197.237	178.707
HOXC10	protein_coding	236.69	6.10542	2.35783e-21	236.69	6.79186	7.10711e-28	ENSG00000180818.4	chr12	53985065	53990279	4.17767	0	0	281.67	232.362	210.736	430.687	400.047	361.539
TCEAL7	protein_coding	391.537	1.86511	0.015548	391.537	2.03586	0.00608094	ENSG00000182916.7	chrX	103330196	103332326	46.5512	32.9282	142.149	306.639	279.736	291.365	392.149	298.642	303.802
PDE4B	protein_coding	464.686	1.41702	0.0377817	464.686	1.94487	0.00055915	ENSG00000184588.15	chr1	65792514	66374579	259.613	228.929	261.636	625.544	868.536	590.06	822.836	853.581	1367.8
UBL4B	protein_coding	8.46032	-6.55709	1.8297e-08	8.46032	-6.64003	5.6219e-09	ENSG00000186150.4	chr1	110112468	110113945	38.7927	56.4484	30.9019	0	0	0	0	0	0
AC016757.3	processed_transcript	5.60665	4.62825	0.000118206	5.60665	4.07386	0.0016612	ENSG00000186235.8	chr2	238224552	238231677	0	0	0	12.2656	15.7916	18.3249	5.20782	14.4864	10.9974
CLEC2A	protein_coding	41.3053	-6.72183	2.15155e-12	41.3053	-3.21612	0.000380183	ENSG00000188393.6	chr12	9898673	9932381	90.7152	123.873	351.251	1.31417	0	0	6.77017	22.2867	23.3694
WNK3	protein_coding	114.855	2.69494	2.22707e-06	114.855	3.4295	2.66094e-11	ENSG00000196632.8	chrX	54192823	54358642	6.56491	15.6801	15.4509	69.2129	101.517	93.4568	146.861	142.635	153.963
HOXC6	protein_coding	203.278	1.82723	1.02156e-07	203.278	2.37282	2.78924e-14	ENSG00000197757.7	chr12	53990624	54030823	86.5375	68.9925	56.6534	228.227	268.457	284.035	380.171	381.103	379.409
ZNF334	protein_coding	71.4195	2.05446	0.0099775	71.4195	2.09617	0.00956819	ENSG00000198185.9	chr20	46499630	46513559	32.2278	29.7922	23.6914	113.019	137.612	142.934	117.697	135.949	151.214
RP5-857K21.11	unprocessed_pseudogene	116.759	-5.50127	5.45946e-09	116.759	-4.52147	2.46517e-06	ENSG00000198744.5	chr1	634376	634922	13.1298	788.709	830.231	3.94251	6.76781	9.16243	9.89486	16.715	19.2454
VTRNA1-2	misc_RNA	10.8468	-2.37081	0.0224428	10.8468	-2.2809	0.0329478	ENSG00000202111.1	chr5	140718925	140719013	25.6628	37.6322	8.2405	3.50445	4.51188	3.66497	4.68704	3.34301	4.12401
RP1-15D23.2	lincRNA	4.73302	-3.95506	0.00845312	4.73302	-4.75091	0.000689124	ENSG00000224228.2	chr1	172775905	173064015	36.4054	23.5202	2.06013	0	0	1.83249	0	0	0
LINC00869	lincRNA	19.6152	2.9381	0.0102535	19.6152	3.0057	0.00824691	ENSG00000226067.4	chr1	120913275	121009291	1.19362	0	0	7.44696	11.2797	12.8274	5.20782	17.8294	9.6227
RPL3P2	processed_pseudogene	15.8948	-2.09697	0.0354985	15.8948	-2.68492	0.00212245	ENSG00000227939.1	chr6	31280317	31281519	42.9704	29.7922	29.8718	7.0089	11.2797	3.66497	2.08313	4.45734	8.24803
TARID	antisense	7.5406	3.66913	0.0048505	7.5406	3.58409	0.00783959	ENSG00000227954.4	chr6	133502252	133891936	0	0	0	7.0089	13.5356	9.16243	9.37408	11.1434	5.49869
HOTAIR	antisense	199.999	5.26487	4.32853e-09	199.999	7.64243	5.10402e-21	ENSG00000228630.3	chr12	53962308	53974956	0	3.13602	0	80.1643	139.868	111.782	331.217	1001.79	685.961
AL162151.3	processed_pseudogene	50.1502	-2.21361	0.00935449	50.1502	-2.69177	0.000506897	ENSG00000234648.1	chr14	98973314	98973471	189.189	50.1763	97.856	14.0178	18.0475	34.8172	14.5819	14.4864	16.4961
FLG-AS1	antisense	51.2556	3.49558	1.00737e-14	51.2556	1.51665	0.0295436	ENSG00000237975.4	chr1	152168125	152366692	8.95216	4.70403	8.2405	92.8679	90.2375	106.284	25.5183	18.9437	26.1188
L1TD1	protein_coding	6.39037	-3.6172	0.0287002	6.39037	-4.02207	0.0110577	ENSG00000240563.1	chr1	62194831	62212328	0.59681	9.40806	77.2547	0.876113	2.25594	0	0.520782	1.11434	0
PEG10	protein_coding	1735.99	2.07535	0.00183047	1735.99	1.79854	0.0186823	ENSG00000242265.3	chr7	94656325	94669695	319.294	396.707	165.84	1686.08	1159.55	1176.46	1084.79	1356.15	846.798
FLJ12825	lincRNA	16.1826	3.00982	0.0200413	16.1826	3.66035	0.00148031	ENSG00000248265.1	chr12	54058254	54122234	4.77448	1.56801	0	9.63724	47.3747	31.1523	18.2274	91.3755	31.6174
HOXC-AS2	processed_transcript	8.31911	3.48199	0.00696039	8.31911	4.27103	0.000157377	ENSG00000250133.2	chr12	53993810	53996785	0	0	0	10.0753	4.51188	7.32994	14.5819	16.715	10.9974
HOXC-AS3	processed_transcript	28.4824	4.51361	1.18391e-06	28.4824	4.4469	1.51601e-06	ENSG00000251151.2	chr12	53981509	53985519	0.59681	0	0	43.8056	18.0475	18.3249	27.6015	26.7441	26.1188
AF131215.2	sense_intronic	25.5278	2.79783	0.000258106	25.5278	2.73468	0.000404727	ENSG00000255310.2	chr8	11107788	11109726	3.58086	9.40806	4.12025	18.8364	58.6544	58.6395	32.8093	56.8311	35.7415
TBX5-AS1	antisense	93.5091	-3.42387	1.38621e-05	93.5091	-5.38743	1.05245e-13	ENSG00000255399.3	chr12	114408191	114412831	514.451	222.657	543.873	53.4429	31.5831	12.8274	13.5403	4.45734	2.74934
LINC01397	antisense	10.1986	-5.72216	6.56831e-07	10.1986	-6.54004	7.99001e-09	ENSG00000258673.1	chr1	110082688	110109719	44.7608	81.5365	22.6614	0	2.25594	0	0	0	0
AF131215.9	sense_intronic	16.0919	2.88792	0.00203791	16.0919	2.36329	0.0408511	ENSG00000269918.1	chr8	11104691	11106704	4.17767	3.13602	2.06013	12.2656	36.095	47.6446	13.5403	22.2867	27.4934
HTATSF1P2	processed_pseudogene	39.8275	-2.55674	2.68013e-05	39.8275	-3.46698	2.34165e-09	ENSG00000271361.1	chr6	3023142	3023772	71.0204	70.5605	77.2547	17.0842	2.25594	9.16243	5.7286	5.57168	5.49869
